# Supplementary material for: Comprehensive Characterization of Androgen-Responsive circRNAs in Prostate Cancer
Source: Life (Basel). 2021 Oct 15;11(10):1096. doi: 10.3390/life11101096 (PMC8538364; doi:10.3390/life11101096)
Supplement: Supplementary file 1 [file life-11-01096-s001.zip]

Archive with 1 entries (1 files):
- life-1370496-supplementary.xlsx
