# Supplementary material for: Comprehensive Characterization of Androgen-Responsive circRNAs in Prostate Cancer
Source: Life (Basel). 2021 Oct 15;11(10):1096. doi: 10.3390/life11101096 (PMC8538364; doi:10.3390/life11101096)
Supplement: Supplementary file 1 [file life-11-01096-s001.zip › life-1370496-supplementary.xlsx]

## Sheet: Sheet1
primers (qPCR)	Forward	Reverse
hsa_circ_0076151	TGGGAGATGGATACCAAAGAAA	CATGGTAGCCACCCCAATG
hsa_circ_0076150	TGGGAGATGGATACCAAAGAAA	CGCCCACAGTGAATGCC
hsa_circ_0001055	AGTTCAGCATCCCCAAGCA	GTGCCATCATCCTGTTGAGTTT
hsa_circ_0001599	AGGGATATTCAAATCCAAACGA	TGGCTGTGGGGCTTTCTT
hsa_circ_0005035	CATGGAGGAGAAGCCGATGT	AGCAGGATGTGGAGGTAGCC
hsa_circ_0005079	TCGGAAGGATGAAGAACTGACT	CGAAACCAAATGGCTGCTAG
hsa_circ_0072906	CAAGGTATGGGATGATGGGATC	CTCTATTGGTGCGTTGAGGG
hsa_circ_0029943	TTTGCTGCTCCTTTGAAATCTT	CTTGACCCCAGGCGGATA
hsa_circ_0006404	GTGGGGAACTTCACTGGTGCTAAG	GGGTTGATGATCCACCAAGAGCTCTT
hsa_circ_0071616	GAAATCCACAAGGATTCTTTTCA	GCTGCCATCACTGTCTCCAA
hsa_circ_0052505	GGGTATGACGAAAATGGAGCA	GCAAGATAAAGGCCCAAAAGG
hsa_circ_0076157	AAACGCCGATGATTGGAGA	TGGCTGTGGGGCTTTCTT
hsa_circ_0085656	AGCATTATTGGCATGGGAACA	CACAGCGTGACGTGAACAGAG
hsa_circ_0086235	CCTCTACTCCAACTGATGGCACT	GGTAGTACCATCTGGCAGAGAAGAG
hsa_circ_0008326	CCTATCTGATCGGCAACTCAAT	GACAGTATCGCTTCCTTCCACA
hsa_circ_0073627	TATGGATAATTGCCGCATGG	GGAGCAGCAGGGACAGGTTA
hsa_circ_0012755	CCCAGAGAUUCAAGUCAAUTT	AUUGACUUGAAUCUCUGGGTT
hsa_circ_0049154	GCAAGUGGUUAUCAGACCGTT	CGGUCUGAUAACCACUUGCTT
hsa_circ_0012079	CTCCTCGTTTCTCCATCCCTC	CAACTGGCATCTCATCCTCCTT
hsa_circ_0026736	CCAACCCTTCCCTCACCTTG	CCTTCTGCTTCTGCCAGTCC
hsa_circ_0087714	CCTGCTGCCCGCCAGATTGA	TGCTTGTTGCCACGGATGTT
hsa_circ_0067793	ATTGAAACTTGGAAAGGATA	GCTAACCAAATTTTAAGAAGC
hsa_circ_0043541	GCAACCCACCTGTAAATGAAAA	TAGGTGTCTGGGCGGAGC
hsa_circ_0073483	CCTTGCTGTGGAAGTCCTGC	CATTCTTAACCCTTTCGCTCC
hsa_circ_0056198	CACGGCTGTTCTTGCCTTAG	CTGCCAATCACATACCCTTCA
hsa_circ_0090744	GGTTGAGAATGAGCTGGAGG	AATGGGCAGATTGGGAAGAC
hsa_circ_0065167	AGCATCAGAGCAGCAGGAGG	AAGGCTGAAGCTGAATGACACC
hsa_circ_0020015	ACTAATTTTGTTTGGCTGAG	TATGTTTTGAACTGAAGGGA
hsa_circ_0049519	GATGCAGTAATTGTGAGCCTAT	CAGCTACAGAACCCAGAGCC
hsa_circ_0076815	AGATGAGGTGACAAGGCAGGTA	CGTTCCACGATGCGTTCCAG
hsa_circ_0014100	TGCCACTAACAAAGAAACCA	CGTGAAGATGAATGGAGCAG
hsa_circ_0061590	CATCGGCAGCATGTCAACCA	TCCACTCATAGGGAAGAGGAAA
hsa_circ_0018744	GAGTGCCATCTGGGTCTTCC	CTCAGAGTGCCGGAGCGTAG
WTAP	CCTGGAAGTTTACGCCTGAT	CAGCTGCCTTCCAAGCTCT
TRNC6	CGTAGAAAGAAATCTTAGCAGGGAT	CTGAGGCTGGCTTACACTGG
FKBP5	GGATATACGCCAACATGTTCAA	CCATTGCTTTATTGGCCTCT
AFF3	TGGACAGCTTCGACTTAGCC	GCATTTCTATCTGGTTCATAGACACA
RFX3	AAGGCCACTTGGTCATTCTG	TGATGTCTGCATGATGGTCTC
IGF1R	TTCAGCGCTGCTGATGTG	AAGTTCCCGGCTCATGGT
MBOAT2	TCTGGTGAAAATGGAAAAGAAGA	GCTTCTGAACAACCGCAGTA
KCNN2	GCCTTATCAGTCTCTCCACGA	CTGCTCCATTGTCCACCA
Actin	CCTCTCCCAAGTCCACACAG	GGGCACGAAGGCTCATCATT
RNAi	sense	antisense
siWTAP	GCGAAGUGUCGAAUGCUUATT	UAAGCAUUCGACACUUCGCTT
siTRNC6	GGAACAAACUGCCUAGCAATT	UUGCUAGGCAGUUUGUUCCTT
sicircNFIA	CCCAGAGAUUCAAGUCAAUTT	AUUGACUUGAAUCUCUGGGTT
sicircZNF561	GCAAGUGGUUAUCAGACCGTT	CGGUCUGAUAACCACUUGCTT
